# Supplementary material for: Urinary Albumin-to-Creatinine Ratio Across Phenotypes of Polycystic Ovary Syndrome: A Phenotype-Based Evaluation
Source: Metabolites. 2026 Jun 25;16(7):448. doi: 10.3390/metabo16070448 (PMC13413895; doi:10.3390/metabo16070448)
Supplement: Supplementary file 1 [file metabolites-16-00448-s001.zip]

Archive with 1 entries (1 files):
- metabolites-4225456-supplementary.pdf
